# Supplementary material for: Cellular Senescence of Lens Epithelial Cells and Age-Related Cataract: A Systematic Review
Source: Bioengineering (Basel). 2026 Apr 7;13(4):433. doi: 10.3390/bioengineering13040433 (PMC13113873; doi:10.3390/bioengineering13040433)
Supplement: Supplementary file 1 [file bioengineering-13-00433-s001.zip]

Archive with 2 entries (2 files):
- Figure S2 PRISMA_2020_abstract_checklist.pdf
- Figure S1 PRISMA_2020_checklist.pdf
